# Supplementary material for: Physiologically Based Pharmacokinetic Modelling and Simulation to Predict the Plasma Concentration Profile of Doxorubicin
Source: Pharmaceutics. 2022 Feb 28;14(3):541. doi: 10.3390/pharmaceutics14030541 (PMC8949582; doi:10.3390/pharmaceutics14030541)
Supplement: Supplementary file 1 [file pharmaceutics-14-00541-s001.zip]

Archive with 1 entries (1 files):
- pharmaceutics-1574636-supplementary.pdf
